# Supplementary material for: Caldanaerobacter subterraneus subsp. keratinolyticus subsp. nov., a Novel Feather-Degrading Anaerobic Thermophile
Source: Microorganisms. 2024 Jun 23;12(7):1277. doi: 10.3390/microorganisms12071277 (PMC11278675; doi:10.3390/microorganisms12071277)
Supplement: Supplementary file 1 [file microorganisms-12-01277-s001.zip]

Archive with 1 entries (1 files):
- microorganisms-3069367-supplementary.pdf
